# Supplementary material for: Borderline Personality Disorder With Depression Confers Significant Risk of Suicidal Behavior in Mood Disorder Patients—A Comparative Study
Source: Front Psychiatry. 2020 Apr 17;11:290. doi: 10.3389/fpsyt.2020.00290 (PMC7181053; doi:10.3389/fpsyt.2020.00290)
Supplement: Supplementary file 1 [file Table_1.xlsx]

## Sheet: Sheet1
Supplementary material
Mixed symptoms during current major depressive episode (Mix-MDE)
Directions: The interviewer first ascertains the duration of the current major depressive episode (MDE). Then the interviewer asks, for each symptom "On how many days during this period have you exeprienced x". If the duration of the MDE is one year or more, the interviewer asks"On how many days during the last year have you experienced x". If necessary, follow up questions may be asked to evalua…
Symptoms			SCORING
Elated mood			0) None
Irritable mood			1) Once a month or less
Grandiosity or inflated self-esteem			2 )1-4 days a month
Decreased need for sleep			3) Once a week or more
Talkative/pressured speach			4) Every other day or more
Racing thoughts			5) Daily or almost daily
Distractibility (too easily drawn to unimportant or irrelevant external stimuli).
Increased activity / psychomotor acceleration.
Potentially harmful impulsivity
SCORE
